# Supplementary material for: Optimization of Submerged Culture Parameters of the Aphid Pathogenic Fungus Fusarium equiseti Based on Sporulation and Mycelial Biomass
Source: Microorganisms. 2023 Jan 12;11(1):190. doi: 10.3390/microorganisms11010190 (PMC9865567; doi:10.3390/microorganisms11010190)
Supplement: Supplementary file 1 [file microorganisms-11-00190-s001.zip]

Archive with 2 entries (2 files):
- Table S1 Single-factor test for the spore concentration by strain JMF-01 (mean í└ SEM).xlsx
- Table S2 Single-factor test for the mycelium biomass by strain JMF-01 (mean í└ SEM).xlsx
