# Supplementary material for: Optimization of Submerged Culture Parameters of the Aphid Pathogenic Fungus Fusarium equiseti Based on Sporulation and Mycelial Biomass
Source: Microorganisms. 2023 Jan 12;11(1):190. doi: 10.3390/microorganisms11010190 (PMC9865567; doi:10.3390/microorganisms11010190)
Supplement: Supplementary file 1 [file microorganisms-11-00190-s001.zip › Table S1 Single-factor test for the spore concentration by strain JMF-01 (mean í└ SEM).xlsx]

## Sheet: Table S1
Table S1 Single-factor test for the spore concentration by strain JMF-01 (mean ± SEM)
Index		Incubation time(d)
		2d	3d	4d	5d	6d	7d	8d
medium	Potato dextrose liquid medium	0.12±0.01a	0.134±0.08b	1.00±0.09a	1.48±0.08b	2.62±0.05a	2.76±0.14a	2.99±0.09a
	Potato sucrose liquid medium	0.14±0.02a	0.35±0.06a	1.19±0.15a	1.95±0.08a	2.77±0.07a	2.94±0.10a	3.15±0.14a
	Sabouraud Dextrose Agar with yeast extract liquid medium	0.07±0.01ab	0.14±0.02b	0.29±0.08b	0.59±0.04c	0.75±0.02b	1.13±0.08b	1.15±0.07b
	Czapek–Dox liquid medium	0.03±0.02b	0.04±0.01b	0.07±0.08b	0.16±0.03d	0.25±0.07c	0.23±0.03d	0.28±0.03c
	Glucose yeast extract liquid medium	0.06±0.06b	0.10±0.04b	0.29±0.02b	0.76±0.05c	0.71±0.04b	0.71±0.03c	1.17±0.09b
Medium-to-flask ratio	one-third	0.41±0.02a	0.68±0.02a	1.72±0.07a	2.42±0.15a	2.59±0.01a
	one-quarter	0.25±0.01b	0.98±0.15a	1.07±0.06b	1.89±0.18ab	2.21±0.15a
	one-fifth	0.02±0.003c	0.90±0.31a	1.40±0.19ab	1.45±0.12b	1.59±0.16b
	one-sixth	0.001±0.0002c	0.42±0.16a	1.03±0.12b	1.30±0.19b	1.38±0.04b
Initial pH	pH=4	0.05±0.02b	0.12±0.03a	0.15±0.05b	0.71±0.10b	1.30±0.16b	1.99±0.03b	2.10±0.07c
	pH=5	0.18±0.01a	0.17±0.04a	0.15±0.07a	1.04±0.03a	2.16±0.06a	2.82±0.09a	2.90±0.05a
	pH=6	0.14±0.03ab	0.26±0.05a	0.46±0.05a	0.41±0.09bc	1.46±0.17b	1.73±0.14bc	2.59±0.02ab
	pH=7	0.16±0.02a	0.26±0.03a	0.40±0.02a	0.26±0.009c	1.19±0.12b	1.36±0.11c	2.13±0.12c
	pH=8	0.08±0.02b	0.10±0.007a	0.61±0.05a	0.44±0.05bc	1.35±0.12b	1.85±0.06b	1.89±0.03c
Primary inoculum density (1 × 107 conidia/mL)	0.25	0.22±0.04a	0.55±0.08a	0.88±0.12a	1.42±0.10ab	1.41±0.11c	2.10±0.18a	2.51±0.06a
	0.5	0.25±0.03a	0.47±0.07a	0.77±0.22a	1.03±0.06b	2.10±0.06b	2.46±0.15a	2.74±0.07a
	1	0.12±0.03a	0.50±0.08a	1.32±0.07a	1.89±0.13a	2.67±0.03a	2.75±0.04a	2.85±0.14a
	1.5	0.25±0.03a	0.30±0.04a	1.01±0.08a	1.11±0.24b	2.19±0.21ab	2.14±0.29a	2.75±0.10a
	2	0.21±0.03a	0.31±0.05a	1.32±0.07a	1.39±0.03ab	2.01±0.10b	2.55±0.04a	2.56±0.09a
The different lowercase letters following the spore concentration indicate the significant differences between the spore productions (108 blastospores/mL) on the same day (p < 0.05, ANOVA with post hoc Tukey HSD test).
