# Supplementary material for: Optimization of Submerged Culture Parameters of the Aphid Pathogenic Fungus Fusarium equiseti Based on Sporulation and Mycelial Biomass
Source: Microorganisms. 2023 Jan 12;11(1):190. doi: 10.3390/microorganisms11010190 (PMC9865567; doi:10.3390/microorganisms11010190)
Supplement: Supplementary file 1 [file microorganisms-11-00190-s001.zip › Table S2 Single-factor test for the mycelium biomass by strain JMF-01 (mean í└ SEM).xlsx]

## Sheet: Table S2
Table S2 Single-factor test for the mycelial biomass by strain JMF-01 (mean ± SEM)
Index		Incubation time(d)
		2d	3d	4d	5d	6d	7d	8d
medium	Potato dextrose liquid medium	0.0150±0.0005a	0.0154±0.0004a	0.0470±0.0178a	0.0466±0.0059a	0.0577±0.0030ab	0.0563±0.0032ab	0.0560±0.0035ab
	Potato sucrose liquid medium	0.0394±0.0182a	0.0437±0.0182a	0.0513±0.0025a	0.0583±0.0031a	0.0926±0.0241a	0.0987±0.0251a	0.1022±0.0197a
	Sabouraud Dextrose Agar with yeast extract liquid medium	0.0257±0.0064a	0.0269±0.0082a	0.0236±0.0048ab	0.0224±0.0007bc	0.0313±0.0061b	0.0315±0.0023b	0.0307±0.0020b
	Czapek–Dox liquid medium	0.0032±0.0008a	0.0057±0.0009a	0.0053±0.0002b	0.0177±0.0058c	0.0208±0.0075b	0.0171±0.0047b	0.0160±0.0025b
	Glucose yeast extract liquid medium	0.0255±0.0056a	0.0385±0.0064a	0.0437±0.0059ab	0.0426±0.0061ab	0.0464±0.0059ab	0.0486±0.0052ab	0.0496±0.0147b
Medium-to-flask ratio	one-third	0.0413±0.0038a	0.0431±0.0052a	0.0501±0.0028a	0.0527±0.0012a	0.0628±0.0066a
	one-quarter	0.0134±0.0009b	0.0173±0.0040b	0.0210±0.0067b	0.0238±0.0086ab	0.0296±0.0101ab
	one-fifth	0.0064±0.0025b	0.0134±0.0044b	0.0147±0.0037b	0.0204±0.0103ab	0.0260±0.0085b
	one-sixth	0.0034±0.0005b	0.0082±0.0003b	0.0128±0.0017b	0.0171±0.0055b	0.0224±0.0064b
Initial pH	pH=4	0.0070±0.0022a	0.0111±0.0040a	0.0974±0.0125ab	0.1022±0.0222a	0.1080±0.0159a	0.1110±0.0183a	0.1115±0.0173a
	pH=5	0.0186±0.0088a	0.0468±0.0238a	0.1183±0.0075a	0.1224±0.0116a	0.1604±0.0223a	0.1643±0.0122a	0.1673±0.0093a
	pH=6	0.0066±0.0015a	0.0074±0.0024a	0.0594±0.0140ab	0.0640±0.0070a	0.1238±0.0204a	0.1239±0.0085a	0.1348±0.0265a
	pH=7	0.0050±0.0015a	0.0074±0.0022a	0.0300±0.0150b	0.0554±0.0076a	0.0815±0.0119a	0.0860±0.0203a	0.1161±0.0090a
	pH=8	0.0066±0.0031a	0.0273±0.0116a	0.0382±0.0265b	0.0902±0.0559a	0.0952±0.0453a	0.1301±0.0221a	0.1322±0.0166a
Primary inoculum density (1 × 107 conidia/mL)	0.25	0.0062±0.0020a	0.0073±0.0031a	0.0091±0.0026a	0.0937±0.0393a	0.1077±0.0453a	0.1131±0.0384a	0.1287±0.0576a
	0.5	0.0079±0.0019a	0.0097±0.0014a	0.0118±0.0030a	0.0846±0.0524a	0.1209±0.0248a	0.1250±0.0162a	0.1273±0.0151a
	1	0.0109±0.0023a	0.0200±0.0022a	0.0357±0.0090a	0.1119±0.0179a	0.1391±0.0060a	0.1408±0.0166a	0.1452±0.0387a
	1.5	0.0090±0.0017a	0.0183±0.0050a	0.0291±0.0101a	0.1074±0.0269a	0.1299±0.0294a	0.1348±0.0175a	0.1339±0.0136a
	2	0.0091±0.0054a	0.0114±0.0046a	0.0135±0.0033a	0.0466±0.0336a	0.0873±0.0217a	0.0926±0.0151a	0.0985±0.0110a
The different lowercase letters following the mycelial biomass indicate the significant differences between the mycelial biomass (g) on the same day (p < 0.05, ANOVA with post hoc Tukey HSD test).
